# Supplementary material for: Development and Validation of Prognostic Nomograms for Periampullary Neuroendocrine Neoplasms: A SEER Database Analysis
Source: Curr Oncol. 2022 Dec 26;30(1):344–57. doi: 10.3390/curroncol30010028 (PMC9858183; doi:10.3390/curroncol30010028)
Supplement: Supplementary file 1 [file curroncol-30-00028-s001.zip]

Archive with 1 entries (1 files):
- curroncol-1965226-supplementary.pdf
